# Supplementary material for: Real-world walking speed as a digital biomarker and outcome measure for clinical trials—a systematic review, regulatory status and future directions
Source: Front Digit Health. 2026 Feb 17;8:1726549. doi: 10.3389/fdgth.2026.1726549 (PMC12954611; doi:10.3389/fdgth.2026.1726549)
Supplement: Supplementary file 3 [file Table3.xlsx]

## Sheet: Feuil1
Criteria	Inclusion	Exclusion
Population	Large human population	Studies on small populations (30 patients) except if the study is linked to a substantial body of evidence supporting the validity of the device or digital outcome measure (i.e., other study, information on regulatory agency website) Studies on healthy populations except if the study is linked to a substantial body of evidence supporting the validity of the device or digital outcome measure Studi…
Intervention	Use of digital technology to assess real-world walking speed	Studies in controlled environment Studies that use technology for intervention rather than for monitoring
Comparison	Not applicable	Not applicable
Outcome	Studies focusing on full psychometric evaluation and targeting validation of digital outcome or device.	Studies with a low level of validation (such as those reporting only partial or incomplete psychometric evaluation) should be considered only if supported by a substantial body of evidence (i.e., other study, information on regulatory agency website) demonstrating the validity of the device or digital outcome measure used
Record type	Qualitative, quantitative, and mixed-method studies, systematic reviews, opinion pieces, theoretical papers without primary data	Conference abstract and study protocol
Other	Language of publication English Studies published between January 2013 – April 2023 Studies available in full-text format	Publication not available in full text
